# Supplementary material for: panX: pan-genome analysis and exploration
Source: Nucleic Acids Res. 2017 Oct 25;46(1):e5. doi: 10.1093/nar/gkx977 (PMC5758898; doi:10.1093/nar/gkx977)
Supplement: Supplementary Data [file gkx977_supp.zip]

Archive with 2 entries (2 files):
- nar-02081-met-z-2017-File010.pdf
- Supplementary_Table_S1.csv
