# Supplementary material for: panX: pan-genome analysis and exploration
Source: Nucleic Acids Res. 2017 Oct 25;46(1):e5. doi: 10.1093/nar/gkx977 (PMC5758898; doi:10.1093/nar/gkx977)
Supplement: Supplementary Data [file gkx977_supp.zip › Supplementary_Table_S1.csv]

species name	Number of strains	#strict core genes	#all core genes	#total number of genes	#singleton genes	average core diversity	Average diversity(all genes)
Acetobacter pasteurianus	13	1791	1821	3948	777	0.0271	0.0421
Acinetobacter baumannii	71	1701	1797	8339	1558	0.0102	0.0381
Aeromonas hydrophila	14	2923	2950	6783	1761	0.0336	0.0481
Alteromonas mediterranea	12	2574	2610	7074	1368	0.0137	0.0336
Arthrobacter sp.	12	735	992	12434	6400	0.2383	0.1377
Bacillus amyloliquefaciens	20	2847	2875	5794	849	0.027	0.0511
Bacillus anthracis	43	4156	4186	5984	62	0.0001	0.0312
Bacillus cereus	36	2979	3102	13368	3486	0.0476	0.0585
Bacillus pumilus	12	3064	3074	4955	774	0.0488	0.0671
Bacillus subtilis	50	1721	1748	8983	2347	0.0499	0.0536
Bacillus thuringiensis	37	1837	2148	17319	5936	0.0472	0.056
Bacillus velezensis	26	2724	2745	6085	1132	0.0135	0.0418
Bifidobacterium animalis	16	1204	1217	1786	222	0.0044	0.0218
Bifidobacterium breve	11	1303	1316	3019	633	0.0105	0.0288
Bifidobacterium longum	18	1054	1068	4595	1032	0.0195	0.0367
Bordetella pertussis	291	2437	2578	3746	158	0	0.0302
Brucella abortus	14	2799	2853	3145	32	0.0005	0.0254
Brucella melitensis	10	2598	2627	3327	239	0.0006	0.0242
Brucella suis	16	2388	2609	3149	46	0.0011	0.0252
Buchnera aphidicola	24	136	140	711	92	0.2314	0.2006
Burkholderia cenocepacia	15	3668	3806	13975	5012	0.0373	0.0504
Burkholderia mallei	16	3102	3149	5599	673	0.0001	0.0238
Burkholderia pseudomallei	59	4098	4154	11583	1966	0.0029	0.0279
Burkholderia thailandensis	15	3927	4070	8203	1335	0.0088	0.0328
Campylobacter coli	19	980	1197	2790	394	0.0097	0.0298
Campylobacter jejuni	113	935	996	3170	526	0.0142	0.0309
Chlamydia psittaci	15	671	690	1025	22	0.0057	0.0212
Chlamydia trachomatis	68	809	813	981	12	0.0048	0.0177
Clostridium botulinum	23	795	905	9087	2294	0.1467	0.085
Corynebacterium diphtheriae	16	1579	1621	3218	379	0.0117	0.0339
Corynebacterium glutamicum	16	2129	2155	4611	781	0.0138	0.0367
Corynebacterium pseudotuberculosis	59	1133	1139	2319	65	0.0052	0.0263
Corynebacterium ulcerans	10	1921	1925	2629	247	0.0188	0.0404
Dehalococcoides mccartyi	22	974	1004	2925	717	0.0697	0.0689
Enterobacter cloacae	22	2971	3021	10786	3211	0.087	0.0767
Enterococcus faecalis	10	2066	2085	4723	1139	0.0066	0.0361
Enterococcus faecium	21	1617	1681	5291	1043	0.0066	0.0311
Escherichia coli	307	778	1147	23128	6339	0.0148	0.038
Francisella tularensis	35	838	951	2342	302	0.0069	0.0271
Fusobacterium nucleatum	10	1245	1290	4012	1105	0.058	0.0632
Granulibacter bethesdensis	10	2123	2133	2861	209	0.0359	0.0509
Haemophilus influenzae	18	1080	1120	2890	513	0.0237	0.0409
Helicobacter pylori	85	694	712	2374	328	0.0416	0.0609
Klebsiella pneumoniae	109	2545	2647	15987	4004	0.0073	0.035
Lactobacillus delbrueckii	13	888	948	2756	625	0.0117	0.0375
Lactobacillus helveticus	10	1014	1061	2927	796	0.0057	0.0324
Lactobacillus plantarum	26	1694	1748	5639	1297	0.005	0.039
Lactococcus lactis	29	1077	1117	5715	1450	0.0613	0.0599
Legionella pneumophila	62	1985	2001	5332	617	0.0237	0.0434
Listeria monocytogenes	95	1907	1929	4951	485	0.0311	0.0504
Mannheimia haemolytica	10	1760	1784	2946	206	0.0025	0.0278
Mycobacterium abscessus	29	3603	3630	8898	2005	0.0151	0.0399
Mycobacterium avium	12	3257	3278	6187	1196	0.0063	0.0314
Mycobacterium bovis	14	3370	3490	4203	213	0.0001	0.0262
Mycobacterium tuberculosis	51	2665	2709	4353	93	0.0002	0.0266
Mycoplasma gallisepticum	11	523	548	871	55	0.0057	0.029
Mycoplasma mycoides	11	472	502	1322	212	0.0187	0.0438
Mycoplasma pneumoniae	22	485	524	841	60	0.0008	0.0233
Neisseria gonorrhoeae	12	1499	1552	2560	153	0.0027	0.0203
Neisseria meningitidis	78	1071	1169	3378	426	0.0155	0.0284
Paenibacillus polymyxa	10	3222	3253	8896	2770	0.0527	0.0601
Pasteurella multocida	16	947	971	3827	1233	0.0283	0.0365
Piscirickettsia salmonis	19	1410	1565	3462	148	0.0145	0.0367
Prochlorococcus marinus	40	1047	1216	5410	1262	0.2915	0.1476
Propionibacterium acnes	11	1827	1860	2811	256	0.007	0.0253
Pseudomonas aeruginosa	70	3264	3480	12772	3196	0.0062	0.0362
Pseudomonas fluorescens	16	2663	2859	15517	6505	0.1359	0.1079
Pseudomonas putida	20	2585	3017	15448	6789	0.0872	0.0763
Pseudomonas stutzeri	10	2346	2432	7589	2490	0.1381	0.1155
Pseudomonas syringae	14	3443	3542	9080	2345	0.074	0.0728
Ralstonia solanacearum	12	3062	3130	7529	1412	0.043	0.0577
Rhizobium phaseoli	13	4786	4844	8649	1105	0.0154	0.0394
Rhodococcus sp.	11	1107	1428	13278	5795	0.2234	0.1359
Rickettsia prowazekii	10	748	760	871	3	0.0003	0.0108
Rickettsia rickettsii	11	1050	1054	1376	41	0.0006	0.0119
Riemerella anatipestifer	10	1167	1191	2713	329	0.0207	0.0348
Salmonella enterica	260	1327	1505	15542	3996	0.0088	0.0354
Shigella flexneri	11	3008	3094	5264	752	0.0002	0.0274
Staphylococcus aureus	146	1229	1285	5209	731	0.0082	0.0333
Streptococcus agalactiae	29	1329	1355	3899	967	0.0044	0.032
Streptococcus pneumoniae	33	1188	1221	3364	540	0.0096	0.0325
Streptococcus pyogenes	50	970	980	2859	341	0.0079	0.034
Streptococcus suis	25	1116	1132	3727	870	0.0207	0.0396
Streptococcus thermophilus	16	1169	1208	2332	302	0.0046	0.024
Streptomyces sp.	19	1335	2008	24177	13563	0.1757	0.1229
Synechococcus sp.	22	531	632	12841	6823	0.3303	0.1418
Vibrio cholerae	28	2412	2472	5159	771	0.0051	0.0282
Vibrio parahaemolyticus	15	3559	3579	8325	2511	0.0117	0.0375
Xanthomonas citri	26	3385	3424	5264	291	0.001	0.0241
Xanthomonas oryzae	26	2307	2495	4978	577	0.0084	0.0289
Yersinia enterocolitica	15	2743	2782	6362	907	0.0148	0.0401
Yersinia pestis	33	2557	2600	4590	172	0.0001	0.027
Yersinia pseudotuberculosis	13	3338	3381	5757	848	0.0025	0.0319
Note: Pan-genomes in this table do not include rRNA genes or tRNA genes.
